# Supplementary material for: Molecular Characterization and Expression Analysis of Putative Class C (Glutamate Family) G Protein-Coupled Receptors in Ascidian Styela clava
Source: Biology (Basel). 2022 May 20;11(5):782. doi: 10.3390/biology11050782 (PMC9138782; doi:10.3390/biology11050782)
Supplement: Supplementary file 1 [file biology-11-00782-s001.zip]

Archive with 7 entries (6 files):
- Supplementary Files/Supplement tables/
- Supplementary Files/Supplement tables/Table S1.xlsx
- Supplementary Files/Supplement tables/Table S2.xlsx
- Supplementary Files/Supplement tables/Table S3.xlsx
- Supplementary Files/Supplement tables/Table S4.xlsx
- Supplementary Files/Supplement tables/Table S5.xlsx
- Supplementary Files/Supplementary Figures.pdf
