# Supplementary material for: Molecular Characterization and Expression Analysis of Putative Class C (Glutamate Family) G Protein-Coupled Receptors in Ascidian Styela clava
Source: Biology (Basel). 2022 May 20;11(5):782. doi: 10.3390/biology11050782 (PMC9138782; doi:10.3390/biology11050782)
Supplement: Supplementary file 1 [file biology-11-00782-s001.zip › Supplementary Files/Supplement tables/Table S1.xlsx]

## Sheet: Sheet1
Table S1. Gene ID and NCBI accession numbers for putative S. clava GPCR proteins
Gene ID from lab	NCBI accession No.
evm.model.000217F_arrow_pilon.5	XP_039248722.1
evm.model.000536F_arrow_pilon.1	XP_039261305.1
evm.model.000239F_arrow_pilon.7	XP_039253861.1
evm.model.000239F_arrow_pilon.8	XP_039254039.1
evm.model.000010F_arrow_pilon.31	XP_039271312.1
evm.model.001137F_arrow_pilon.3	XP_039257513.1
evm.model.000181F_arrow_pilon.30	XP_039259748.1
evm.model.000307F_arrow_pilon.21	XP_039266397.1
evm.model.000001F_arrow_pilon.72	XP_039264145.1
evm.model.000001F_arrow_pilon.87	XP_039263809.1
evm.model.000001F_arrow_pilon.86.1	XP_039263783.1
evm.model.000001F_arrow_pilon.89	XP_039263413.1
evm.model.000001F_arrow_pilon.67	XP_039262900.1
evm.model.000047F_arrow_pilon.4	XP_039258853.1
evm.model.000047F_arrow_pilon.69	XP_039259405.1
evm.model.000102F_arrow_pilon.55	XP_039253275.1
evm.model.000030F_arrow_pilon.15	XP_039267074.1
evm.model.000137F_arrow_pilon.12	XP_039259072.1
evm.model.000137F_arrow_pilon.50	XP_039258949.1
evm.model.000289F_arrow_pilon.26	XP_039258716.1
evm.model.000713F_arrow_pilon.2	XP_039273775.1
evm.model.000046F_arrow_pilon.4	XP_039266994.1
evm.model.000070F_arrow_pilon.31	XP_039272996.1
evm.model.000073F_arrow_pilon.70	XP_039271686.1
evm.model.000073F_arrow_pilon.18	XP_039272312.1
evm.model.000422F_arrow_pilon.23	XP_039273677.1
evm.model.000422F_arrow_pilon.22	XP_039272657.1
evm.model.000560F_arrow_pilon.3	XP_039271761.1
evm.model.000044F_arrow_pilon.56	XP_039253974.1
evm.model.000044F_arrow_pilon.47	XP_039254652.1
evm.model.000044F_arrow_pilon.46	XP_039254741.1
evm.model.000044F_arrow_pilon.53	XP_039254651.1
evm.model.000044F_arrow_pilon.48	XP_039254740.1
evm.model.000278F_arrow_pilon.2	XP_039262517.1
evm.model.000356F_arrow_pilon.18	XP_039262784.1
evm.model.000475F_arrow_pilon.24	XP_039270397.1
evm.model.000378F_arrow_pilon.13	XP_039272608.1
evm.model.000025F_arrow_pilon.16	XP_039274034.1
evm.model.000025F_arrow_pilon.84	XP_039274255.1
evm.model.000025F_arrow_pilon.48	XP_039273165.1
evm.model.000406F_arrow_pilon.3	XP_039262029.1
evm.model.000081F_arrow_pilon.22	XP_039261564.1
evm.model.000106F_arrow_pilon.13	XP_039254505.1
evm.model.000000F_arrow_pilon.85	XP_039272498.1
evm.model.000351F_arrow_pilon.13	XP_039253133.1
evm.model.000016F_arrow_pilon.41	XP_039259377.1
evm.model.000062F_arrow_pilon.13	XP_039260156.1
evm.model.000166F_arrow_pilon.6	XP_039250250.1
evm.model.000163F_arrow_pilon.26	XP_039273438.1
evm.model.000057F_arrow_pilon.47	XP_039274535.1
evm.model.000231F_arrow_pilon.1.1	XP_039271251.1
evm.model.000089F_arrow_pilon.38.1	XP_039257090.1
evm.model.000089F_arrow_pilon.38.2	XP_039257090.1
evm.model.000089F_arrow_pilon.42	XP_039257080.1
evm.model.000506F_arrow_pilon.8	XP_039251263.1
evm.model.000592F_arrow_pilon.22	XP_039270343.1
evm.model.000526F_arrow_pilon.13	XP_039262012.1
evm.model.000021F_arrow_pilon.61	XP_039253864.1
evm.model.000021F_arrow_pilon.108	XP_039264219.1
evm.model.000021F_arrow_pilon.17	XP_039253860.1
evm.model.000021F_arrow_pilon.62	XP_039254325.1
evm.model.000549F_arrow_pilon.2	XP_039264219.1
evm.model.000064F_arrow_pilon.68	XP_039269695.1
evm.model.000006F_arrow_pilon.15	XP_039249783.1
evm.model.000006F_arrow_pilon.65	XP_039250588.1
evm.model.000006F_arrow_pilon.16	XP_039249782.1
evm.model.000006F_arrow_pilon.62	XP_039250073.1
evm.model.000199F_arrow_pilon.42	XP_039266400.1
evm.model.000136F_arrow_pilon.15	XP_039259778.1
evm.model.000345F_arrow_pilon.21	XP_039269978.1
evm.model.000345F_arrow_pilon.19	XP_039270232.1
evm.model.000345F_arrow_pilon.20	XP_039269772.1
evm.model.000323F_arrow_pilon.4	XP_039260283.1
evm.model.000129F_arrow_pilon.55	XP_039265304.1
evm.model.000129F_arrow_pilon.53/54	XP_039264521.1
evm.model.000023F_arrow_pilon.21	XP_039257879.1
evm.model.000496F_arrow_pilon.3	XP_039252602.1
evm.model.000075F_arrow_pilon.6	XP_039262264.1
evm.model.000075F_arrow_pilon.22	XP_039261505.1
evm.model.000032F_arrow_pilon.1	XP_039259905.1
evm.model.000197F_arrow_pilon.30	XP_039258803.1
evm.model.000160F_arrow_pilon.32	XP_039256223.1
evm.model.000533F_arrow_pilon.15	XP_039255657.1
evm.model.000266F_arrow_pilon.11.1	XP_039251314.1
evm.model.000165F_arrow_pilon.36	XP_039251989.1
evm.model.000165F_arrow_pilon.11	XP_039252798.1
evm.model.000133F_arrow_pilon.57	XP_039249352.1
evm.model.000198F_arrow_pilon.27	XP_039247431.1
evm.model.000980F_arrow_pilon.8	XP_039250718.1
evm.model.000236F_arrow_pilon.2.1	XP_039258651.1
evm.model.000236F_arrow_pilon.2.1	XP_039258651.1
evm.model.000407F_arrow_pilon.19	XP_039252697.1
evm.model.000465F_arrow_pilon.13	XP_039259706.1
evm.model.000640F_arrow_pilon.9	XP_039252054.1
evm.model.000093F_arrow_pilon.26	XP_039259232.1
evm.model.000282F_arrow_pilon.19	XP_039251194.1
evm.model.000215F_arrow_pilon.16	XP_039272992.1
evm.model.000143F_arrow_pilon.27	XP_039251808.1
evm.model.000087F_arrow_pilon.56	XP_039268710.1
evm.model.000045F_arrow_pilon.14	XP_039262673.1
evm.model.000045F_arrow_pilon.68	XP_039263046.1
evm.model.000045F_arrow_pilon.5	XP_039262740.1
evm.model.000045F_arrow_pilon.28	XP_039263612.1
evm.model.000045F_arrow_pilon.80	XP_039264377.1
evm.model.000170F_arrow_pilon.46	XP_039260773.1
evm.model.000170F_arrow_pilon.47	XP_039270089.1
evm.model.000050F_arrow_pilon.29.1	XP_039251280.1
evm.model.000050F_arrow_pilon.29.2	XP_039251280.1
evm.model.000050F_arrow_pilon.29.3	XP_039251280.1
evm.model.000417F_arrow_pilon.19	XP_039271792.1
evm.model.000176F_arrow_pilon.23	XP_039256123.1
evm.model.000176F_arrow_pilon.20	XP_039255825.1
evm.model.000176F_arrow_pilon.21.1	XP_039256557.1
evm.model.000008F_arrow_pilon.59	XP_039255686.1
evm.model.000008F_arrow_pilon.53	XP_039256437.1
evm.model.000008F_arrow_pilon.32	XP_039256429.1
evm.model.000124F_arrow_pilon.26	XP_039251734.1
evm.model.000109F_arrow_pilon.40	XP_039274611.1
evm.model.000265F_arrow_pilon.4	XP_039272319.1
evm.model.000265F_arrow_pilon.6	XP_039271561.1
evm.model.000104F_arrow_pilon.25	XP_039254029.1
evm.model.000104F_arrow_pilon.23	XP_039254030.1
evm.model.000255F_arrow_pilon.13	XP_039260814.1
evm.model.000387F_arrow_pilon.14	XP_039274582.1
evm.model.000126F_arrow_pilon.36	XP_039271399.1
evm.model.000249F_arrow_pilon.26	XP_039267319.1
evm.model.000013F_arrow_pilon.63	XP_039269644.1
evm.model.000676F_arrow_pilon.7	XP_039262388.1
evm.model.000643F_arrow_pilon.9	XP_039272144.1
evm.model.000415F_arrow_pilon.2	XP_039271328.1
evm.model.000226F_arrow_pilon.7	XP_039248983.1
evm.model.000246F_arrow_pilon.2	XP_039255128.1
evm.model.000026F_arrow_pilon.51	XP_039268409.1
evm.model.000026F_arrow_pilon.79	XP_039269622.1
evm.model.000128F_arrow_pilon.55	XP_039261025.1
evm.model.000128F_arrow_pilon.1	XP_039261924.1
evm.model.000011F_arrow_pilon.76	XP_039261295.1
evm.model.000011F_arrow_pilon.13	XP_039261370.1
evm.model.000011F_arrow_pilon.81	XP_039262162.1
evm.model.000268F_arrow_pilon.12	XP_039268414.1
evm.model.000268F_arrow_pilon.19	XP_039267545.1
evm.model.000033F_arrow_pilon.10	XP_039252630.1
evm.model.000033F_arrow_pilon.8	XP_039252257.1
evm.model.000065F_arrow_pilon.32	XP_039250632.1
evm.model.000065F_arrow_pilon.63	XP_039249869.1
evm.model.000098F_arrow_pilon.6	XP_039249068.1
evm.model.000094F_arrow_pilon.44	XP_039248518.1
evm.model.000094F_arrow_pilon.37	XP_039249367.1
evm.model.000094F_arrow_pilon.23	XP_039248588.1
evm.model.000002F_arrow_pilon.84	XP_039261734.1
evm.model.000002F_arrow_pilon.87	XP_039261392.1
evm.model.000002F_arrow_pilon.86	XP_039261478.1
evm.model.000002F_arrow_pilon.88.1	XP_039261396.1
evm.model.000002F_arrow_pilon.88.2	XP_039261396.1
evm.model.000002F_arrow_pilon.91	XP_039261637.1
evm.model.000071F_arrow_pilon.54	XP_039257080.1
evm.model.000071F_arrow_pilon.59	XP_039247954.1
evm.model.000071F_arrow_pilon.47	XP_039249356.1
evm.model.000059F_arrow_pilon.79	XP_039264124.1
evm.model.000017F_arrow_pilon.18	XP_039273245.1
evm.model.000052F_arrow_pilon.23	XP_039268924.1
evm.model.000018F_arrow_pilon.60	XP_039252058.1
evm.model.000486F_arrow_pilon.10	XP_039271893.1
evm.model.000486F_arrow_pilon.13	XP_039271970.1
evm.model.000269F_arrow_pilon.7	XP_039272555.1
evm.model.000269F_arrow_pilon.21	XP_039272326.1
evm.model.000368F_arrow_pilon.10	XP_039265707.1
evm.model.000275F_arrow_pilon.19	XP_039256016.1
evm.model.000214F_arrow_pilon.7	XP_039257652.1
evm.model.000095F_arrow_pilon.43	XP_039251399.1
evm.model.000022F_arrow_pilon.42	XP_039248454.1
evm.model.000022F_arrow_pilon.50	XP_039248461.1
evm.model.000022F_arrow_pilon.67	XP_039249024.1
evm.model.000022F_arrow_pilon.41	XP_039248934.1
evm.model.000022F_arrow_pilon.66	XP_039248860.1
evm.model.000022F_arrow_pilon.45	XP_039249121.1
evm.model.000111F_arrow_pilon.54	XP_039249101.1
evm.model.000111F_arrow_pilon.39	XP_039248260.1
evm.model.000056F_arrow_pilon.20	XP_039265512.1
evm.model.000056F_arrow_pilon.17	XP_039265514.1
evm.model.001005F_arrow_pilon.2	XP_039264219.1
evm.model.000108F_arrow_pilon.13	XP_039257098.1
evm.model.000108F_arrow_pilon.5	XP_039257977.1
evm.model.000108F_arrow_pilon.14	XP_039257095.1
evm.model.000004F_arrow_pilon.15	XP_039270165.1
evm.model.000004F_arrow_pilon.49.1	XP_039270063.1
evm.model.000347F_arrow_pilon.23	XP_039274542.1
evm.model.000347F_arrow_pilon.4	XP_039268902.1
evm.model.000205F_arrow_pilon.7	XP_039267602.1
evm.model.000082F_arrow_pilon.23	XP_039273972.1
evm.model.000063F_arrow_pilon.17	XP_039263187.1
evm.model.000302F_arrow_pilon.27	XP_039267627.1
evm.model.000092F_arrow_pilon.27	XP_039274819.1
evm.model.001179F_arrow_pilon.5	XP_039264219.1
evm.model.000227F_arrow_pilon.32	XP_039268524.1
evm.model.000127F_arrow_pilon.34	XP_039257056.1
evm.model.000156F_arrow_pilon.40	XP_039252305.1
evm.model.000156F_arrow_pilon.45	XP_039252976.1
evm.model.000014F_arrow_pilon.59	XP_039263412.1
evm.model.000130F_arrow_pilon.20	XP_039257460.1
evm.model.000125F_arrow_pilon.34	XP_039272436.1
evm.model.000125F_arrow_pilon.42	XP_039272386.1
evm.model.000032F_arrow_pilon.3/4	XP_039259905.1
evm.model.000268F_arrow_pilon.15	XP_039266320.1
