# Supplementary material for: Molecular Characterization and Expression Analysis of Putative Class C (Glutamate Family) G Protein-Coupled Receptors in Ascidian Styela clava
Source: Biology (Basel). 2022 May 20;11(5):782. doi: 10.3390/biology11050782 (PMC9138782; doi:10.3390/biology11050782)
Supplement: Supplementary file 1 [file biology-11-00782-s001.zip › Supplementary Files/Supplement tables/Table S2.xlsx]

## Sheet: Sheet1
Table S2. The number of GPCRs in different species (summarized from GPCRdb and [26, 33, 44, 45])
Subfamily	H. sapiens	D. rerio	C. robusta	S. clava	B. floridae
Class A (Rhodopsin)	661	591	116	152	570
Class B (Secretin & adhesion)	16+32	55+22	11+30	23+18	16+37
Class C (Glutamate)	19	52	8	6	22
Class F (Frizzled)	36	14	4	5	6
