# Supplementary material for: Molecular Characterization and Expression Analysis of Putative Class C (Glutamate Family) G Protein-Coupled Receptors in Ascidian Styela clava
Source: Biology (Basel). 2022 May 20;11(5):782. doi: 10.3390/biology11050782 (PMC9138782; doi:10.3390/biology11050782)
Supplement: Supplementary file 1 [file biology-11-00782-s001.zip › Supplementary Files/Supplement tables/Table S3.xlsx]

## Sheet: Sheet1
Table S3. Chromosomal locations of Class C GPCRs in different species
Species	Receptor	Chromosome	Location
H. sapiens	GRM1	6	146,027,646 - 146,159,692 on strand +
	GRM2	3	51,707,068 - 51,718,613 on strand +
	GRM3	7	86,643,909 - 86,864,879 on strand +
	GRM4	6	34,018,643 - 34,146,087 on strand -
	GRM5	11	88,504,576 - 89,063,648 on strand -
	GRM6	5	178,977,587 - 178,984,068 on strand -
	GRM7	3	6,770,001 - 7,146,656 on strand +
	GRM8	7	126,438,598 - 127,252,941 on strand -
	GABABR1	6	29,555,629 - 29,628,038 on strand -
	GABABR2	9	98,288,109 - 98,708,935 on strand -
	CasR	3	122,183,668 - 122,291,629 on strand +
	TAS1R1	1	6,555,307 - 6,579,755 on strand +
	TAS1R2	1	18,839,599 - 18,859,682 on strand -
	TAS1R3	1	1,331,280 - 1,335,314 on strand +
	GPR156	3	120,164,645 - 120,244,120 on strand -
	GPR158	10	25,174,802 - 25,602,220 on strand +
	GPR179	17	38,126,026 - 38,144,226 on strand -
	GPRC5A	12	12,891,559 - 12,909,876 on strand +
	GPRC 5B	16	19,856,691 - 19,884,848 on strand -
	GPRC5C	17	74,424,851 - 74,440,212 on strand +
	GPRC5D	12	12,940,775 - 12,950,384 on strand -
	GPRC6A	6	116,792,085 - 116,829,083 on strand -
D. rerio	GRM1a	20	32,047,385 - 32,112,818 on strand -
	GRM1b	17	7,380,550 - 7,436,766 on strand -
	GRM2a	6	42,051,480 - 42,112,191 on strand -
	GRM2b	11	36,158,134 - 36,214,655 on strand +
	GRM3	18	8,972,227 - 9,016,161 on strand -
	GRM4	6	46,981,486 - 47,246,948 on strand -
	GRM5a	10	25,219,728 - 25,272,236 on strand +
	GRM5b	15	43,656,241 - 43,768,776 on strand -
	GRM6a	8	8,532,407 - 8,624,008 on strand +
	GRM6b	11	25,634,041 - 25,679,133 on strand +
	GRM7	22	33,535,575 - 33,679,277 on strand -
	GRM8a	4	3,478,049 - 3,482,794 on strand +
	GRM8b	25	26,921,480 - 27,237,323 on strand +
	GABABR1a	15	34,717,514 - 34,845,414 on strand -
	GABABR1b	19	27,040,533 - 27,196,090 on strand -
	GABABR2	19	34,311,374 - 34,679,738 on strand +
	CaSR	5	67,768,162 - 67,783,593 on strand -
	TAS1R1	23	21,424,747 - 21,433,332 on strand +
	TAS1R2a	8	46,587,593 - 46,597,751 on strand +
	TAS1R2b	8	46,610,020 - 46,619,620 on strand +
	TAS1R3	11	40,731,602 - 40,742,424 on strand -
	GPR156	9	9,675,926 - 9,705,512 on strand -
	GPR158a	24	6,395,385 - 6,501,211 on strand -
	GPR158b	2	12,104,389 - 12,243,213 on strand -
	GPRC5A	3	62,367,307 - 62,380,146 on strand -
	GPRC5B	1	54,673,846 - 54,680,103 on strand +
	GPRC5C	12	36,027,746 - 36,045,283 on strand -
	GPRC6A	16	32,152,612 - 32,159,033 on strand +
C. robusta	GRM3a	6	3,753,407 - 3,766,890 on strand -
	GRM3b	12	6,798,328 - 6,808,940 on strand +
	GRM4	4	6,256,481 - 6,272,311 on strand +
	GABABR1	9	3,152,992 - 3,163,171 on strand -
	GABABR2a	10	7,434,988 - 7,441,256 on strand +
	GABABR2b	6	530,980 - 536,299 on strand -
	CaSR	12	3,409,911 - 3,422,122 on strand +
	GPRC5B	11	6,628,389 - 6,634,405 on strand -
S. clava	GRM3	3	10,391,549 - 10,409,138 on strand -
	GRM4	3	10,451,114 - 10,466,225 on strand +
	GRM7a	3	10,419,405 - 10,434,669 on strand +
	GRM7b	3	10,436,001 - 10,451,113 on strand +
	GABABR2-like	1	18,339,564 - 18,342,326 on strand +
	CaSR	3	14,285,376 - 14,304,081 on strand +
B. floridae	GRM1-like	9	11,284,054 - 11,344,478 on strand -
	GRM	9	13,494,549 - 13,520,297 on strand -
	GRM3-like	9	11,270,753 - 11,283,516 on strand +
	GRM4-like	9	10,684,772 - 10,690,625 on strand -
	GRM3-like	13	6,533,083 - 6,542,179 on strand +
	GRM4-like	5	14,782,821 - 14,784,064 on strand +
	GRM6-like	5	14,834,132 - 14,905,628 on strand +
	GRM3-like	5	14,934,484 - 14,949,752 on strand -
	GRM3-like	14	17,416,272 - 17,460,632 on strand +
	GRM3-like	14	18,717,358 - 18,756,250 on strand -
	GRM8-like	5	14,805,117- 14,821,340 on strand +
	uncharacterized LOC118426443	11	11,890,681 - 11,903,518 on strand -
	GABABR1-like	8	17,265,779 - 17,302,656 on strand +
	GABABR1-like	12	11,523,303 - 11,528,655 on strand +
	GABABR2-like	4	13,119,082 - 13,171,684 on strand +
	GABABR2-like	7	22,837,523 - 22,872,277 on strand -
	GABABR2-like	18	253,116 - 293,367 on strand +
	GABABR2-like	17	3,205,687 - 3,228,326 on strand -
	CaSR	9	22,787,422 - 22,792,739 on strand +
	GPRC5B	15	13,749,480 - 13,769,377 on strand +
	GPR158	18	9,815,631 - 9,844,284 on strand -
	probable G-protein coupled receptor CG31760	6	11,651,349 - 11,678,827 on strand -
D. melanogaster
	mtt	2R	8,473,956 - 8,483,796 on strand -
	GABABR1	2L	15,016,331 - 15,033,984 on strand +
	GABABR2	3R	21,770,333 - 21,775,840 on strand -
	GABABR3	2L	749,945 - 762,142 on strand +
	boss	3R	25,961,994 - 25,966,948 on strand +
	CG32447	3L	21,690,612 - 21,706,365 on strand -
	smog	2L	4,852,864 - 4,875,233 on strand +
C. elegans	GRM1	X	9,968,517 - 9,974,007 on strand -
	GRM2	I	10,384,219 - 10,391,388 on strand -
	GRM3	IV	5,423,576 - 5,450,802 on strand +
	GABABR1	X	2,957,934 - 2,961,723 on strand +
	GABABR2	IV	4,489,012 - 4,506,708 on strand -
