# Supplementary material for: Molecular Characterization and Expression Analysis of Putative Class C (Glutamate Family) G Protein-Coupled Receptors in Ascidian Styela clava
Source: Biology (Basel). 2022 May 20;11(5):782. doi: 10.3390/biology11050782 (PMC9138782; doi:10.3390/biology11050782)
Supplement: Supplementary file 1 [file biology-11-00782-s001.zip › Supplementary Files/Supplement tables/Table S4.xlsx]

## Sheet: Sheet1
Table S4. NCBI accession numbers for sequences used in alignment and phylogenetic analysis of Class C GPCRs
Receptor	NCBI accession No.
Cr-CASR	XP_026692768.1
Cr-GABABR1	XP_002127474.1
Cr-GABABR2a	XP_009861983.2
Cr-GABABR2b	XP_002122633.3
Cr-GPRC5B	XP_002129397.1
Cr-GRM3a	XP_026690611.1
Cr-GRM3b	XP_009857999.2
Cr-GRM4	XP_018671926.1
Dr-CASR	NP_001338594.1
Dr-GABABR1	XP_694497.5
Dr-GABABR2	NP_001137515.1
Dr-GPR156	XP_005167483.1
Dr-GPR158	XP_697068.4
Dr-GPR179	XP_021328085.1
Dr-GPRC5B	NP_001311385.1
Dr-GPRC5C	NP_001103183.1
Dr-GPRC6R	NP_001008731.1
Dr-GRM1	XP_009291102.1
Dr-GRM2	XP_005166174.1
Dr-GRM3	NP_001121815.1
Dr-GRM4	XP_021332579.1
Dr-GRM5a	NP_001315639.1
Dr-GRM5b	NP_001289167.1
Dr-GRM6a	XP_021333966.1
Dr-GRM6b	NP_001073489.1
Dr-GRM7	NP_001289176.1
Dr-GRM8a	NP_001289157.1
Dr-GRM8b	NP_001274468.1
Dr-TAS1R1	NP_001034614.2
Dr-TAS1R2.1	NP_001034920.1
Dr-TAS1R2.2	NP_001077325.1
Dr-TAS1R2a	BAF49680.1
Dr-TAS1R3	NP_001034717.1
Hs-CASR	NP_000379.3
Hs-GABABR1	NP_001461.1
Hs-GABABR2	AAH35071.2
Hs-GPR156	NP_694547.2
Hs-GPR158	NP_065803.2
Hs-GPR179	NP_001004334.3
Hs-GPRC5A	NP_003970.1
Hs-GPRC5B	NP_057319.1
Hs-GPRC5C	AAH16860.2
Hs-GPRC5D	NP_061124.1
Hs-GPRC6R	NP_683766.2
Hs-GRM1	NP_001264994.1
Hs-GRM2	NP_000830.2
Hs-GRM3	NP_000831.2
Hs-GRM4	NP_000832.1
Hs-GRM5	NP_000833.1
Hs-GRM6	NP_000834.2
Hs-GRM7	NP_870989.1
Hs-GRM8	NP_001358015.1
Hs-TAS1R1	NP_619642.2
Hs-TAS1R2	NP_689418.2
Hs-TAS1R3	NP_689414.2
Mm-CASR	NP_038831.2
Mm-GABABR1	NP_062312.3
Mm-GABABR2	NP_001074610.1
Mm-GPR156	EDK97966.1
Mm-GPR158	NP_001004761.1
Mm-GPR179	XP_006533088.1
Mm-GPRC5A	NP_852109.2
Mm-GPRC5B	NP_001182703.1
Mm-GPRC5C	XP_030102156.2
Mm-GPRC5D	NP_001192325.1
Mm-GPRC6A	NP_694711.1
Mm-GRM1	NP_058672.1
Mm-GRM2	NP_001153825.1
Mm-GRM3	NP_862898.1
Mm-GRM4	NP_001277974.1
Mm-GRM5	NP_001137306.1
Mm-GRM6	NP_775548.2
Mm-GRM7	XP_006505359.1
Mm-GRM8	NP_001348054.1
Mm-TAS1R1	AAK51603.1
Mm-TAS1R2	AAI37741.1
Mm-TAS1R3	AAK01937.1
Pm-CASR	XP_032828799.1
Pm-GABABR1	XP_032831659.1
Pm-GABABR2	XP_032807612.1
Pm-GPR158	XP_032800633.1
Pm-GPR179	XP_032821208.1
Pm-GPRC5B	XP_032817113.1
Pm-GPRC5C	XP_032830472.1
Pm-GRM2	XP_032825403.1
Pm-GRM3	XP_032822486.1
Pm-GRM5	XP_032829305.1
Pm-GRM8	XP_032825466.1
Sc-CASR	XP_039261505.1
Sc-GABABR2-like	XP_039248461.1
Sc-GRM3	XP_039261478.1
Sc-GRM4	XP_039262061.1
Sc-GRM7a	XP_039261392.1
Sc-GRM7b	XP_039261395.1
