# Supplementary material for: Molecular Characterization and Expression Analysis of Putative Class C (Glutamate Family) G Protein-Coupled Receptors in Ascidian Styela clava
Source: Biology (Basel). 2022 May 20;11(5):782. doi: 10.3390/biology11050782 (PMC9138782; doi:10.3390/biology11050782)
Supplement: Supplementary file 1 [file biology-11-00782-s001.zip › Supplementary Files/Supplement tables/Table S5.xlsx]

## Sheet: Sheet1
Table S5. Sequence Identity Matrix of Class C GPCRs of S. clava with those of other species
	Hs-GRM3	HS-GRM4	HS-GRM7	Mm-GRM3	Mm-GRM4	Mm-GRM7	Dr-GRM3	Dr-GRM4	Dr-GRM7	Pm-GRM3	Cr-GRM3a	Cr-GRM4	Sc-GRM3	Sc-GRM4	Sc-GRM7a	Sc-GRM7b	Hs-CaSR	Mm-CaSR	Dr-CaSR	Pm-CaSR	Cr-CaSR	Sc-CaSR
Hs-GRM3	ID	0.426	0.413	0.967	0.422	0.41	0.765	0.421	0.415	0.676	0.191	0.205	0.242	0.177	0.267	0.262	0.224	0.226	0.242	0.236	0.19	0.201
HS-GRM4	0.426	ID	0.673	0.424	0.97	0.677	0.425	0.787	0.66	0.422	0.185	0.23	0.252	0.197	0.264	0.264	0.22	0.223	0.247	0.22	0.18	0.19
HS-GRM7	0.413	0.673	ID	0.409	0.671	0.968	0.42	0.659	0.798	0.415	0.194	0.225	0.247	0.184	0.269	0.26	0.215	0.217	0.235	0.211	0.168	0.188
Mm-GRM3	0.967	0.424	0.409	ID	0.42	0.408	0.768	0.419	0.412	0.671	0.192	0.202	0.243	0.173	0.264	0.26	0.223	0.225	0.24	0.235	0.189	0.198
Mm-GRM4	0.422	0.97	0.671	0.42	ID	0.674	0.422	0.789	0.656	0.421	0.184	0.23	0.254	0.195	0.261	0.26	0.222	0.224	0.252	0.221	0.181	0.19
Mm-GRM7	0.41	0.677	0.968	0.408	0.674	ID	0.417	0.66	0.799	0.41	0.194	0.222	0.246	0.183	0.27	0.26	0.212	0.215	0.235	0.21	0.169	0.189
Dr-GRM3	0.765	0.425	0.42	0.768	0.422	0.417	ID	0.423	0.418	0.654	0.185	0.213	0.239	0.177	0.264	0.261	0.222	0.223	0.242	0.224	0.191	0.2
Dr-GRM4	0.421	0.787	0.659	0.419	0.789	0.66	0.423	ID	0.663	0.423	0.178	0.223	0.242	0.191	0.273	0.266	0.217	0.218	0.239	0.216	0.174	0.183
Dr-GRM7	0.415	0.66	0.798	0.412	0.656	0.799	0.418	0.663	ID	0.41	0.196	0.232	0.247	0.186	0.266	0.267	0.201	0.204	0.233	0.206	0.174	0.184
Pm-GRM3	0.676	0.422	0.415	0.671	0.421	0.41	0.654	0.423	0.41	ID	0.179	0.206	0.239	0.18	0.265	0.259	0.218	0.216	0.241	0.235	0.192	0.2
Cr-GRM3a	0.191	0.185	0.194	0.192	0.184	0.194	0.185	0.178	0.196	0.179	ID	0.129	0.156	0.109	0.16	0.153	0.16	0.159	0.152	0.152	0.166	0.156
Cr-GRM4	0.205	0.23	0.225	0.202	0.23	0.222	0.213	0.223	0.232	0.206	0.129	ID	0.256	0.202	0.282	0.263	0.131	0.13	0.14	0.134	0.12	0.137
Sc-GRM3	0.242	0.252	0.247	0.243	0.254	0.246	0.239	0.242	0.247	0.239	0.156	0.256	ID	0.245	0.427	0.356	0.171	0.172	0.191	0.176	0.142	0.153
Sc-GRM4	0.177	0.197	0.184	0.173	0.195	0.183	0.177	0.191	0.186	0.18	0.109	0.202	0.245	ID	0.259	0.314	0.124	0.122	0.14	0.122	0.116	0.124
Sc-GRM7a	0.267	0.264	0.269	0.264	0.261	0.27	0.264	0.273	0.266	0.265	0.16	0.282	0.427	0.259	ID	0.39	0.17	0.171	0.185	0.171	0.155	0.169
Sc-GRM7b	0.262	0.264	0.26	0.26	0.26	0.26	0.261	0.266	0.267	0.259	0.153	0.263	0.356	0.314	0.39	ID	0.163	0.161	0.185	0.165	0.148	0.159
Hs-CaSR	0.224	0.22	0.215	0.223	0.222	0.212	0.222	0.217	0.201	0.218	0.16	0.131	0.171	0.124	0.17	0.163	ID	0.936	0.66	0.471	0.335	0.363
Mm-CaSR	0.226	0.223	0.217	0.225	0.224	0.215	0.223	0.218	0.204	0.216	0.159	0.13	0.172	0.122	0.171	0.161	0.936	ID	0.655	0.468	0.333	0.357
Dr-CaSR	0.242	0.247	0.235	0.24	0.252	0.235	0.242	0.239	0.233	0.241	0.152	0.14	0.191	0.14	0.185	0.185	0.66	0.655	ID	0.485	0.328	0.341
Pm-CaSR	0.236	0.22	0.211	0.235	0.221	0.21	0.224	0.216	0.206	0.235	0.152	0.134	0.176	0.122	0.171	0.165	0.471	0.468	0.485	ID	0.312	0.322
Cr-CaSR	0.19	0.18	0.168	0.189	0.181	0.169	0.191	0.174	0.174	0.192	0.166	0.12	0.142	0.116	0.155	0.148	0.335	0.333	0.328	0.312	ID	0.465
Sc-CaSR	0.201	0.19	0.188	0.198	0.19	0.189	0.2	0.183	0.184	0.2	0.156	0.137	0.153	0.124	0.169	0.159	0.363	0.357	0.341	0.322	0.465	ID
	Hs-GABAbR1	Mm-GABAbR1	Dr-GABAbR1	Pm-GABAbR1	Cr-GABAbR1	Hs-GABAbR2	Mm-GABAbR2	Dr-GABAbR2	Pm-GABAbR2	Cr-GABAbR2	Hs-GPR156	Mm-GPR156	Dr-GPR156	Cr-GABAbR2-like	Sc-GABAbR2-like
Hs-GABAbR1	ID	0.986	0.714	0.594	0.333	0.247	0.254	0.239	0.232	0.087	0.055	0.049	0.065	0.04	0.075
Mm-GABAbR1	0.986	ID	0.714	0.595	0.331	0.247	0.254	0.239	0.232	0.087	0.054	0.048	0.065	0.039	0.076
Dr-GABAbR1	0.714	0.714	ID	0.595	0.325	0.242	0.247	0.245	0.232	0.089	0.064	0.058	0.071	0.035	0.068
Pm-GABAbR1	0.594	0.595	0.595	ID	0.289	0.231	0.236	0.23	0.225	0.077	0.049	0.045	0.053	0.029	0.062
Cr-GABAbR1	0.333	0.331	0.325	0.289	ID	0.233	0.231	0.222	0.209	0.076	0.082	0.072	0.081	0.046	0.093
Hs-GABAbR2	0.247	0.247	0.242	0.231	0.233	ID	0.924	0.74	0.598	0.14	0.066	0.07	0.063	0.045	0.1
Mm-GABAbR2	0.254	0.254	0.247	0.236	0.231	0.924	ID	0.747	0.602	0.131	0.062	0.067	0.06	0.043	0.094
Dr-GABAbR2	0.239	0.239	0.245	0.23	0.222	0.74	0.747	ID	0.587	0.134	0.067	0.066	0.062	0.049	0.089
Pm-GABAbR2	0.232	0.232	0.232	0.225	0.209	0.598	0.602	0.587	ID	0.133	0.067	0.065	0.064	0.042	0.092
Cr-GABAbR2	0.087	0.087	0.089	0.077	0.076	0.14	0.131	0.134	0.133	ID	0.021	0.023	0.013	0.036	0.182
Hs-GPR156	0.055	0.054	0.064	0.049	0.082	0.066	0.062	0.067	0.067	0.021	ID	0.699	0.338	0.075	0.022
Mm-GPR156	0.049	0.048	0.058	0.045	0.072	0.07	0.067	0.066	0.065	0.023	0.699	ID	0.338	0.074	0.021
Dr-GPR156	0.065	0.065	0.071	0.053	0.081	0.063	0.06	0.062	0.064	0.013	0.338	0.338	ID	0.083	0.024
Cr-GABAbR2-like	0.04	0.039	0.035	0.029	0.046	0.045	0.043	0.049	0.042	0.036	0.075	0.074	0.083	ID	0.036
Sc-GABAbR2-like	0.075	0.076	0.068	0.062	0.093	0.1	0.094	0.089	0.092	0.182	0.022	0.021	0.024	0.036	ID
